# Supplementary material for: Pathway-like Activation of 3D Neuronal Constructs with an Optical Interface
Source: Biosensors (Basel). 2025 Mar 12;15(3):179. doi: 10.3390/bios15030179 (PMC11940104; doi:10.3390/bios15030179)
Supplement: Supplementary file 1 [file biosensors-15-00179-s001.zip]

Archive with 5 entries (5 files):
- biosensors-3485295 - Supplementary File.pdf
- Video S1- wide channel device raw.avi
- Video S2- wide channel device overlayed.avi
- Video S3- narrow channel device raw.avi
- Video S4- narrow channel device overlayed.avi
